# Supplementary material for: Pathogenic variants in BORCS5 cause a spectrum of neurodevelopmental and neurodegenerative disorders with lysosomal dysfunction
Source: J Clin Invest. 2026 Apr 21;136(11):e195336. doi: 10.1172/JCI195336 (PMC13221227; doi:10.1172/JCI195336)
Supplement: Supporting data values [file jci-136-195336-s100.xlsx]

## Sheet: Fig 4 B
Body length	3 dfp
WT	borcs5 F0 KO	BORCS5WT
3.45194	2.78415	3.25473
3.8145	3.00843	3.32702
3.70995	3.47218	3.29604
3.15852	3.48229	3.3167
3.76223	3.30186	3.26506
3.41053	3.49747	2.87091
3.37544	2.61551	3.40964
3.33684	3.25464	3.32702
3.41404	2.89545	3.16523
3.31153	2.57167	3.47332
3.39931	2.89545	2.74871
3.48537	2.82968	2.61102
3.40275	1.9258	2.82272
3.39243	1.95181	3.67442
3.37866	2.06024	3.47943
3.40448	2.79346	3.50447
3.28744	2.64372	3.71556
3.3821	2.80551	3.41682
3.35456	2.85542	3.48837
3.32014	2.89329	3.35599
3.39071	2.71256	3.32379
3.39243	2.97935	3.44723
3.47048	2.92427	3.18068
3.45796	2.13081	3.50089
3.57782	2.30293	3.36136
3.77102	2.99284	2.90519
3.36315	2.61002
3.40608	2.17531
3.38283	3.2898
3.5975	2.60644
3.41503	3.35063
3.45081	2.87299
3.49195
3.37209
3.41145
3.54383
3.51163
3.61002
3.6297
3.5653

## Sheet: Fig 4 C
Eye area	3 dfp
WT	borcs5 F0 KO	BORCS5WT
0.050056	0.013747	0.050302
0.059377	0.027968	0.0330429
0.057899	0.022562	0.0555277
0.056664	0.019295	0.0623472
0.060575	0.025346	0.0568905
0.0826593	0.050374	0.054248
0.0675531	0.024101	0.0567601
0.0769714	0.053406	0.0516292
0.0799877	0.056238	0.0502842
0.0588694	0.05816	0.0629812
0.060478	0.055109	0.0511641
0.0569142	0.028574	0.0615681
0.0606824	0.026748	0.059059
0.0640121	0.0449134	0.0508767
0.043364	0.0309277	0.0411161
0.062685	0.0407986	0.0376343
0.0596633	0.0338783	0.0648263
0.0639055	0.0300746	0.05905
0.0616659	0.0505716	0.0589156
0.0665954	0.0426353	0.0562338
0.0632893	0.0334517	0.0565026
0.0527431	0.0533829	0.0652072
0.0643111	0.0254295	0.0669769
0.0609061	0.0325126	0.0658856
0.0685866	0.0499762	0.0544801
0.0559458	0.0429722	0.0636583
0.0435803	0.0575651	0.0644839
0.0594724	0.0221069
0.0604517	0.0441755
0.0625414	0.0263568
0.0571043	0.0273553
0.0576867	0.0326324
0.068305
0.0592676
0.0517087
0.0544161
0.0653288
0.0663144
0.0693898
0.0511135

## Sheet: Fig 4 D
Head area	3 dfp
WT	borcs5 F0 KO	BORCS5WT
0.278966	0.14109	0.233276
0.310076	0.176198	0.277227
0.283325	0.2565	0.259355
0.231094	0.238405	0.246832
0.266948	0.263371	0.241109
0.326254	0.29296	0.214495
0.288643	0.117492	0.277002
0.359581	0.187929	0.246113
0.364087	0.14281	0.251415
0.25641	0.144221	0.271859
0.298696	0.13458	0.199496
0.323456	0.146376	0.148613
0.313837	0.081283	0.201007
0.261277	0.190863	0.291736
0.2821	0.183235	0.308723
0.256845	0.183792	0.286501
0.232287	0.233469	0.267901
0.277473	0.20423	0.290114
0.232014	0.256203	0.294741
0.275666	0.249425	0.245842
0.279801	0.19259	0.27745
0.283178	0.21948	0.270212
0.287189	0.206031	0.255792
0.282654	0.216053	0.260963
0.284148	0.202633	0.147267
0.318752	0.156445	0.200559
0.264291	0.125796	0.196617
0.280132	0.129259	0.159002
0.268055	0.20807
0.297967	0.127144
0.284504	0.283128
0.287269	0.219649
0.297218
0.279959
0.297932
0.310412
0.311635
0.299938
0.292719
0.31864

## Sheet: Fig 4 F
Brain area	3 dfp
WT	borcs5 F0 KO
0.0369156	0.0198827
0.040819	0.0334141
0.0381864	0.023272
0.0355645
0.0420826

## Sheet: Fig 4 H
Mean intensity of telencephalic region			4 dpf
	WT										borcs5 F0 KO										BORCS5WT
0	2.526	4.819	9.384	6.649	7.955	8.018	7.69	7.796	10.323	9.425	4.683	20.289	6.304	9.526	28.432	8.006					7.673	10.599	6.014	10.386	8.967	11.7	8.754	7.52	6.899
15	10.564	3.172	4.434	7.167	10.718	8.138					32.342	7.599	6.613	18.202	6.502	28.813	19.979	37.24	30.259	17.955	8.694	5.421	5.603	5.59	6.985	5.609	16.808	20.334	17.31	18.452	18.121

## Sheet: Fig 4 J
Swim distance		5 dpf		Velocity	5 dpf
WT	borcs5 F0 KO	BORCS5WT		WT	borcs5 F0 KO	BORCS5WT
4484.66	349.339	4133.39		2.9348	0.194289	2.34317
5290.1	93.9564	1781.27		3.11812	0.052257	0.990943
5448	213.972	5512.34		3.52103	0.9322	3.07622
5134.52	45.8866	488.764		2.98117	0.115355	0.271905
7026.64	5.11573	1257.06		4.21713	0.002848	0.699401
4732.83	790.873	7804.05		2.67962	0.440015	4.38725
5159.91	1491.57	5376.17		2.91125	0.829929	3.04594
11807.4	9122.08	3742.95		8.13177	5.31752	2.08786
13487.4	5198.54	5885.37		10.1577	2.91785	3.42081
5240.89	3704.34	2434.91		3.33011	2.07699	1.44167
8587.74	320.195	4935.19		7.50676	0.178129	2.76568
4953.93	158.184	7058.3		3.22876	0.094751	4.09738
1536.52	6400.34	8522.95		0.866194	3.77995	4.91368
12113.6	638.807	2635.62		7.94919	0.360363	1.47513
156.566	112.964	9847.87		0.087159	0.062867	5.64898
2370.44	2028.17	2869.77		1.32554	1.14787	1.59658
1210.8		4931		0.67653		2.76916
9629.85		10075.9		6.09417		5.65395
11240.7		1811.17		6.36276		1.0128

## Sheet: Fig 4 L
Axon length normalized by body height		3 dpf
WT	borcs5 F0 KO	BORCS5WT
0.899846	0.698908	0.743605
0.817959	0.776391	0.763732
0.793026	0.711202	0.665803
0.780065	0.638964	0.656087
0.673127	0.626212	0.69812
0.864719	0.613515	0.755018
0.636105	0.635821	0.697434
0.740929	0.585548	0.709197
0.76482	0.555661	0.775421
0.687974	0.540035	0.811409
0.630973	0.517682	0.814001
0.785513	0.700527	0.707684
0.702723	0.671161	0.763053
0.6921	0.748118	0.678401
0.747848	0.692013	0.667349
0.699265	0.703277	0.680543
0.706555	0.570324	0.728249
0.608273	0.671266	0.697141
0.759153	0.630894	0.72288
0.638465	0.650374	0.683553
0.689306	0.660782	0.706596
0.791578	0.513078	0.587169
0.854083	0.552848	0.710015
0.69025	0.649849	0.747718
0.657726	0.733437	0.660088
0.735681	0.670482	0.74394
0.650216	0.636601	0.710999
0.602743	0.610771	0.635691
0.818303		0.722869
0.868153		0.699849
0.683144		0.685117
0.755649		0.61949
0.708862		0.842146
0.663378		0.853633
0.68583		0.712227
0.639766		0.781642
0.785024		0.755213
0.842477		0.723762
0.743529		0.789894
0.782046
0.812107
0.707715
0.827287

## Sheet: Fig 4 N
Myotome area	3 dfp
WT	borcs5 F0 KO	BORCS5WT
8269.6	3528.52	8007.13
8362.18	2860.94	7762.89
7668.53	7698.87	8264.73
7549.67	7573.53	7134.12
7765.47	10406.8	8152.88
8132.03	8024.45	7356.99
7151.87	5805.12	5884
7894.73	3770.01	6688.81
9369.96	5127.67	6436.73
8187.01	4563.44	6171.98
8159.91	7635.49	8357.75
7871.63	7556.22	7209.86
9433.2	8003.77	6178.14
8545.25	7269.1	7775.99
6939.12	5652.6	8464.94
7425.84	5340.67	7583.79
7848.19	5323.27	7762.33
7946.47	5208.66	8163.96
	5525.07	6005.76
	6131.17	5791.24
	4785.93	8066.28
	4020.07	8708.45
	3587.33	7664.35
	4553.79	8828.44
	3140.64
	3481
	7300.64
	6344.35
	6594.07
	7253.25
	6488.25
	6180.46
	6393.81
	7297.71
	7555.35
	6713.49
	6802.42
	5909.9
	6739.35
	6369
	5822.18
	5607.1
	4781.44
	5287.25
	4467.45
	9342.99
	9205.81
	7985.16

## Sheet: Fig 5 A
HEK WT + overexpression of BORCS5 variants
WT	+ R95Q	+ H99P	+ A106fs	+ L128fs	+ Y139fs
1.117	0.886	0.515	0.035	0.884	0.481
0.883	1.216	0.533	0.043	0.879	0.463
0.901578	1.07343	0.414356	0.048812	0.461815	0.156723
1.02499	1.61458	0.437912	0.039175	0.674895	0.162853
0.949669	1.11003	0.445504	0.014401	0.578975	0.194741
1.05033	1.13479	0.330234	0.013696		0.148003
0.996581	0.909998	0.702269	0.047603	0.403498	0.142301
1.00342	0.866763	0.545979	0.046391	0.418602	0.125596

## Sheet: Fig 5 B
HEK WT + overexpression of GFP-tagged BORCS5 variants
BORCS7 levels in co-IP
BORCS5 WT	BORCS5 R95Q	BORCS5 H99P	BORCS5 L128fs
1.04	1.21944	0.870261	0.870295
1.18248	1.29156	0.675576	0.850381
1.10692	1.27133	0.822311	0.799443
SNAPIN levels in co-IP
BORCS5 WT	BORCS5 R95Q	BORCS5 H99P	BORCS5 L128fs
1.16933	1.3287	0.680144	0.821828
0.993032	1.34799	0.857525	0.801451
1.01977	1.28001	0.924912	0.775306

[truncated: 39 more sheets: Fig 5 F, Fig 6 B, Fig 6 C, Fig 6 D, Fig 6 F, Fig 6 H, Fig 6 I, Fig 7 B, Fig 7 C, Fig 7 D, Fig 7 F, Fig 7 H, Fig 7 I, Fig 8 B, Fig 8 D, Fig 8 E, Fig 8 F, Supl Fig 2 B, Supl Fig 2 D, Supl Fig 2 E …]
